# Supplementary material for: Regional Differences in COVID-19 Vaccine Hesitancy in December 2020: A Natural Experiment in the French Working-Age Population
Source: Vaccines (Basel). 2021 Nov 20;9(11):1364. doi: 10.3390/vaccines9111364 (PMC8622681; doi:10.3390/vaccines9111364)
Supplement: Supplementary file 1 [file vaccines-09-01364-s001.zip]

Archive with 1 entries (1 files):
- vaccines-1347962-supplementary.pdf
